# Supplementary material for: Leaf Plasmodesmata Respond Differently to TMV, ToBRFV and TYLCV Infection
Source: Plants (Basel). 2021 Jul 14;10(7):1442. doi: 10.3390/plants10071442 (PMC8309360; doi:10.3390/plants10071442)
Supplement: Supplementary file 1 [file plants-10-01442-s001.zip]

Archive with 1 entries (1 files):
- plants-1274517-supplementary.pdf
